# Supplementary material for: Influence of pH and Heat Treatment on the Physicochemical, Interfacial, and Emulsifying Properties of Hemp Seed Protein Dispersions
Source: Foods. 2026 Jan 10;15(2):257. doi: 10.3390/foods15020257 (PMC12839807; doi:10.3390/foods15020257)
Supplement: Supplementary file 1 [file foods-15-00257-s001.zip]

Archive with 1 entries (1 files):
- foods-4055191-supplementary.pdf
